# Supplementary material for: Mecamylamine inhibits seizure-like activity in CA1-CA3 hippocampus through antagonism to nicotinic receptors
Source: PLoS One. 2021 Mar 12;16(3):e0240074. doi: 10.1371/journal.pone.0240074 (PMC7954330; doi:10.1371/journal.pone.0240074)
Supplement: S1 File — (XLSX) [file pone.0240074.s001.xlsx]

## Sheet: supplementary
	Field discharges				Burst of field discharges							CA3-CA1 synchronization																								Bicuculline SLA													4-AP SLA
	mean duration per slice n=20	duration n=100 events	frequency		mean duration	duration n=45 bursts	inside-burst frequency	frequency n=45 bursts from 12 slices	inter-burst interval	inter burts intervas n=43 from 12 slices		synaptic blockers aCSf / control	low-Ca2+ aCSF		synaptic blockers aCSf	synaptic blockers aCSf + CdCl2		synaptic blockers aCSf	after CA3-CA1 surgical cut		synaptic blockers aCSf	synaptic blockers aCSf + d-tubocurarine		synaptic blockers aCSf	synaptic blockers aCSf + atropine		synaptic blockers aCSf	synaptic blockers aCSf + MLA		synaptic blockers aCSf	synaptic blockers aCSf + DhbE		synaptic blockers aCSf	synaptic blockers aCSf + MEC		control	biccuculline aCSF + MEC	control	biccuculline aCSF + MEC	control	biccuculline aCSF + MEC	control	biccuculline aCSF + MLA + Dhbe	control	biccuculline aCSF + MLA + Dhbe	control	biccuculline aCSF + MLA + Dhbe		control
	s	s	Hz		s		Hz		s			max cross-correlation	max cross-correlation		max cross-correlation / paired data			max cross-correlation / paired data			max cross-correlation / paired data			max cross-correlation / paired data			max cross-correlation / paired data			max cross-correlation / paired data			max cross-correlation / paired data			paired data / SLA amplitude CA1, mV		paired data / SLA amplitude CA3, mV		frequency, Hz		paired data / SLA amplitude CA1, mV		paired data / SLA amplitude CA3, mV		frequency, Hz			paired data / SLA amplitude CA1, mV
	0.75	0.8	0.03756		53.33	58	0.32	0.16	370	370		0.33331	0.15106		0.60662	0.044		0.47994	0.20127		0.20962	0.18979		0.30896	0.0998		0.49789	0.40197		0.29797	0.31986		0.53845	0.14842		1.12	1.19	0.55	0.55143	0.01	0.01	5.13083	4.907	8.48083	8.179	0.1	0.08		1.84
	0.78	0.66	0.02793		22.16	59	0.32	0.6	305	370		0.59922	0.03027		0.46124	0.07607		0.65737	0.25172		0.92049	0.06963		0.53075	0.18792		0.60495	0.52358		0.56139	0.60136		0.33325	0.31528		0.98286	0.69538	0.85571	0.66077	0.004	0.01	4.33	4.01483	8.78667	6.71069	0.045	0.048		1.56105
	1.12	0.77	0.03415		48.43	43	0.25	0.2	303	--		0.41256	0.04982		0.43904	0.053		0.32722	0.09699		0.52709	0.18053		0.75386	0.5494		0.47591	0.33384		0.76304	0.78945		0.44735	0.07793		4.85926	3.875	3.92556	3.58967	0.23	0.25	5.64724	4.24	3.3731	2.21086	0.048	0.058		0.84
	1.23	0.8	0.01938		28.75	20	0.33	0.35	153	270		0.40908	0.07543		0.23103	0.04493		0.21822	0.13217		0.65112	0.16864		0.5494	0.38819		0.68927	0.26325		0.30914	0.03358		0.47361	0.09301		2.94357	2.51182	2.97	2.71773	0.12	0.18								1.185
	0.94	0.76	0.03279		41.16	27	0.37	0.29	140	340		0.39688	0.07024		0.25446	0.05512		0.30856	0.08257		0.33597	0.11183		0.53586	0.56381		0.56891	0.02609					0.85889	0.24158		5.09556	3.26577	2.90083	1.95885	0.12	0.17								1.94
	0.55	0.85	0.03136		31	19.5	0.67	0.31	136.5	--		0.42661	0.01454		0.51295	0.05983		0.50619	0.20134		0.69704	0.06095		0.70936	0.49377								0.57085	0.05737		2.66091	1.92621	2.04591	1.80172	0.18	0.24
	1.14	0.85	0.05		38.66	57.3	0.43	0.3	235.66	330		0.32175	0.04338		0.68884	0.06668		0.34056	0.05006														0.47023	0.02721		6.61765	3.46455	2.05353	1.60455	0.14	0.09
	0.98	0.67	0.02		39.66	40	0.22	0.3	206.33	276		0.2762	0.03657		0.6771	0.06017		0.66713	0.04729														0.34914	0.04973		5.11261	2.7475	1.06174	0.85375	0.19	0.13
	1.08	0.73	0.03		21.66	48	0.8	0.16	240.33	--		0.69283	0.12229		0.46959	0.09839		0.79742	0.22479														0.23756	0.17478		2.36333	1.0281	2.24095	1.3119	0.18	0.18
	0.76	0.8	0.03		56	32	0.76	0.4	377	153		0.53743	0.02028		0.50183	0.06064		0.83138	0.0546														0.29178	0.02961		2.75563	1.1975	1.83562	1.0725	0.13	0.2
	0.94	0.85	0.04		32	29	0.28	0.27	105.33	176		0.27555	0.02234		0.49973	0.04328																	0.66951	0.07167
	1.76	1.25	0.09		23.66	29	1.02	0.34	633	133		0.28847	0.01568		0.30788	0.02023																	0.2355	0.02889
	1.45	1.16	0.05			25		0.32		150		0.54116			0.47181	0.12419
	0.75	1.25	0.04			24		0.33		262		0.58833			0.41319	0.04887
	1.14	1.1	0.04			33		0.42		300		0.30475			0.25002	0.076
	1.49	1.05	0.06			47		0.63		114		0.77938			0.29748	0.07732
	1.52	1.22	0.07			58		0.62		50		0.79267			0.26065	0.05577
	0.94	1.55	0.03			38		0.55		80		0.60977			0.3115	0.0819
	1.02	1.27	0.04			47		0.42		34		0.69923			0.62972	0.0682
	1.17	1.3	0.008			33		0.81		180		0.26331			0.40064	0.08853
		0.94				34		0.73		130		0.58032			0.53853	0.03434
		0.74				32		0.71		143		0.25			0.61657	0.03357
		0.92				25		0.44		93		0.44737
		1.05				27		0.48		295		0.66616
		1.09				41		0.46		204		0.34142
		0.58				48		0.35		280
		0.42				35		0.17		286
		0.67				40		0.25		146
		0.48				44		0.23		187
		0.6				29		1		394
		1.2				24		1		213
		1.13				12		0.41		114
		1.25				55		0.78		412
		1.11				57		0.75		342
		1.02				40		0.8		185
		0.8				34		0.91		114
		0.86				31		0.83		73
		0.82				26		0.61		370
		0.71				33		0.3		370
		1.7				32		0.31
		1.26				31		0.22
		1.18				35		0.88
		0.97				49		1.12
		1				12		1.25
		1				10		0.7
		0.7
		0.86
		0.83
		0.77
		0.63
		0.92
		0.74
		1
		1.24
		0.78
		1.7
		1.9
		1.9
		1.7
		1.6
		1.5
		1.17
		1.41
		1.89
		1.27
		0.69
		0.8
		0.7
		0.71
		0.84
		1
		1.4
		1.11
		1.14
		1.05
		1.26
		1.56
		1.56
		1.68
		1.4
		1.7
		1.5
		1.5
		1.2
		1.7
		0.9
		0.98
		0.99
		1
		0.82
		0.74
		1.3
		0.99
		0.9
		1.15
		1.7
		1.1
		0.85
		1.2
		1
[truncated: 5 more columns]
